# Supplementary material for: The Role of Noncovalent Interactions in the Infrared Spectra of Lignin Model Compounds: A DFT Study
Source: Molecules. 2025 Dec 8;30(24):4694. doi: 10.3390/molecules30244694 (PMC12735836; doi:10.3390/molecules30244694)
Supplement: Supplementary file 1 [file molecules-30-04694-s001.zip]

Archive with 1 entries (1 files):
- molecules-3965052-supplementary.pdf
